# Supplementary material for: Predictive impact of sarcopenia in solid cancers treated with immune checkpoint inhibitors: a meta‐analysis
Source: J Cachexia Sarcopenia Muscle. 2021 Aug 1;12(5):1122–35. doi: 10.1002/jcsm.12755 (PMC8517360; doi:10.1002/jcsm.12755)
Supplement: Supplementary file 3 — Table S1. Sensitivity analysis for overall survival Table S2. Hazard ratios for overall survival according to diagnostic measures for sarcopenia Table S3. Sensitivity analysis for progression‐free survival Table S4. Hazard ratios for progression‐free survival according to diagnostic measures for sarcopenia Table S5. Sensitivity analysis for objective response rate Table S6. Odds ratios for objective response rate according to diagnostic measures for sarcopenia Table S7. Sensitivity analysis for disease control rate Table S8. Odds ratios for disease control rate according to diagnostic measures for sarcopenia Table S9. Skeletal muscle change after treatment initiation [file JCSM-12-1122-s001.xlsx]

## Sheet: sup Table 1
Table S1. Sensitivity analysis for overall survival
		95% CI
Study excluded	HR	lower limit	upper limit	p-value
2015 Sabel	1.54946	1.30731	1.83645	4.40216e-07
2016 Dercle	1.55483	1.30033	1.85913	1.30136e-06
2017 Daly	1.53183	1.29436	1.81287	6.97519e-07
2020 Chu	1.49603	1.27383	1.757	9.10081e-07
2020 Cortellini	1.5557	1.30415	1.85579	9.07156e-07
2020 Fukushima	1.55146	1.30996	1.83747	3.62576e-07
2020 Kim N	1.57886	1.32531	1.88092	3.16529e-07
2020 Kim Y	1.58931	1.34871	1.87282	3.16924e-08
2020 Minami	1.58073	1.33727	1.86852	8.06723e-08
2020 Roch	1.51392	1.2843	1.78459	7.75531e-07
2020 Shimizu	1.525	1.29986	1.78913	2.245e-07
2020 Takada	1.52265	1.28549	1.80357	1.13232e-06
2020 Tsukagoshi	1.52538	1.29402	1.7981	4.87428e-07
2020 Young	1.60072	1.36778	1.87334	4.5453e-09
2021 Akce	1.5507	1.30727	1.83946	4.77185e-07
2021 Loosen	1.57426	1.31498	1.88467	7.72801e-07
2021 Nishioka	1.59524	1.345	1.89204	8.11793e-08
2021 Youn	1.50183	1.28996	1.74851	1.59401e-07
All studies included	1.54889	1.3159	1.82313	1.43597e-07
Abbreviations: HR, hazard ratio; CI, confidence interval
A random effect model was used.

## Sheet: sup Table 2
Table S2. Hazard ratios for overall survival according to diagnostic measures for sarcopenia
				95% CI
	No. of studies	No. of patients	HR	lower limit	upper limit	p-value for HR	Q-value	p-value (heterogeneity)	I2 (%)
Fixed effect model
muscle loss at L3	1	84	2.1	0.993201	4.44019	0.0521244	5.73521e-15	1	0
PMI	3	131	1.68312	1.02865	2.75398	0.0382267	4.68575	0.096051	57.3174
PMI decrease	1	27	6.21	1.12216	34.3661	0.0364391	0	1	0
Psoas density	1	44	1.78	0.687154	4.6109	0.235086	6.46325e-15	1	0
SMD	5	684	1.11311	0.905511	1.36831	0.308915	18.0742	0.00119355	77.869
SMD decrease	1	88	1.91205	1.09603	3.33559	0.0224345	7.60676e-16	1	0
SMG	1	287	0.99	0.53278	1.8396	0.974638	1.29387e-17	1	0
SMI	10	1412	1.43215	1.22832	1.66979	4.53216e-06	7.74322	0.560216	0
SMI decrease	3	257	1.07902	1.04363	1.11561	7.83055e-06	10.2055	0.00607996	80.4027
Random effect model
muscle loss at L3	1	84	2.1	0.993201	4.44019	0.0521244
PMI	3	131	1.97143	0.880627	4.41336	0.0987804
PMI decrease	1	27	6.21	1.12216	34.3661	0.0364391
Psoas density	1	44	1.78	0.687154	4.6109	0.235086
SMD	5	684	1.40528	0.867355	2.27682	0.166986
SMD decrease	1	88	1.91205	1.09603	3.33559	0.0224345
SMG	1	287	0.99	0.53278	1.8396	0.974638
SMI	10	1412	1.43215	1.22832	1.66979	4.53216e-06
SMI decrease	3	257	2.10417	0.766443	5.77671	0.148812
Abbreviations: HR, hazard ratio; CI, confidence interval; PMI, Psoas muscle index; SMD, skeletal muscle density; SMG, skeltal muscle gauge; SMI, skeletal muscle index.

## Sheet: sup Table 3
Table S3. Sensitivity analysis for progression-free survival
		95% CI
Study excluded	HR	lower limit	upper limit	p-value
2019 Deike-Hofmann	1.61856	1.33155	1.96744	1.33039e-06
2019 Nishioka	1.55514	1.30674	1.85075	6.59062e-07
2019 Shiroyama	1.59914	1.33004	1.9227	5.92576e-07
2020 Chu	1.60458	1.32799	1.93879	9.65409e-07
2020 Cortellini	1.65053	1.36404	1.9972	2.58324e-07
2020 Crombe	1.56138	1.30379	1.86987	1.274e-06
2020 Fukushima	1.57171	1.31727	1.87529	5.21588e-07
2020 Kano	1.60316	1.33339	1.9275	5.15087e-07
2020 Kim N	1.65261	1.37265	1.98968	1.12951e-07
2020 Kim Y	1.60763	1.32806	1.94605	1.11181e-06
2020 Minami	1.66465	1.40046	1.97868	7.47866e-09
2020 Roch	1.58284	1.32339	1.89317	4.97051e-07
2020 Shimizu	1.59456	1.33257	1.90806	3.48495e-07
2020 Takada	1.62387	1.33802	1.97078	9.21582e-07
2020 Tsukagoshi	1.57859	1.3194	1.8887	6.07107e-07
2020 Young	1.66895	1.3883	2.00634	4.9684e-08
2021 Akce	1.65598	1.38034	1.98666	5.63805e-08
2021 Nishioka	1.65923	1.36891	2.01111	2.47082e-07
All studies included	1.61309	1.34892	1.929	1.60541e-07
Abbreviations: HR, hazard ratio; CI, confidence interval
A random effect model was used.

## Sheet: sup Table 4
Table S4. Hazard ratios for progression-free survival according to diagnostic measures for sarcopenia
				95% CI
	No. of studies	No. of patients	HR	lower limit	upper limit	p-value for HR	Q-value	p-value (heterogeneity)	I2 (%)
Fixed effect model
Mean psoas density	1	147	1.67	1.12771	2.47306	0.0104688	0	1	0
PMI	5	204	1.62571	1.14468	2.3089	0.00663061	8.98481	0.0614804	55.4804
PMI decrease	2	144	2.70264	1.64287	4.44604	9.054e-05	2.76308	0.0964623	63.8085
Psoas muscle decrease	1	38	3.09	1.52141	6.27582	0.00180374	1.40252e-15	1	0
SMD	4	640	1.21	0.698594	2.09578	0.0463361	6.91142	0.0747753	56.5936
SMG	1	287	1.21	0.698594	2.09578	0.496411	7.17335e-16	1	0
SMI	9	1124	1.30976	1.12214	1.52874	0.00062408	10.2075	0.116181	41.2197
SMI decrease	2	27	2.03295	1.01778	4.06068	0.0444433	0.740332	0.389555	0
Random effect model
Mean psoas density	1	147	1.67	1.12771	2.47306	0.0104688
PMI	5	204	1.85722	1.07571	3.20651	0.0262915
PMI decrease	2	144	4.27954	0.904174	20.2555	0.0668081
Psoas muscle decrease	1	38	3.09	1.52141	6.27582	0.00180374
SMD	4	640	1.2713	0.943334	1.7133	0.114846
SMG	1	287	1.21	0.698594	2.09578	0.496411
SMI	9	1124	1.37815	1.10803	1.71412	0.00395675
SMI decrease	2	27	2.03295	1.01778	4.06068	0.0444433
Abbreviations: HR, hazard ratio; CI, confidence interval; PMI, Psoas muscle index; SMD, skeletal muscle density; SMG, skeltal muscle gauge; SMI, skeletal muscle index.

## Sheet: sup Table 5
Table S5. Sensitivity analysis for objective response rate
		95% CI
Study excluded	OR	lower limit	upper limit	p-value
2015 Sabel	0.556677	0.362845	0.854053	0.00730972
2019 Nishioka	0.567869	0.381167	0.846021	0.00540163
2019 Shiroyama	0.564864	0.370794	0.860508	0.00782625
2020 Chu	0.549018	0.357687	0.842695	0.00609074
2020 Cortellini	0.494876	0.307817	0.79561	0.00368657
2020 Fukushima	0.567629	0.374046	0.861398	0.00778928
2020 Hu	0.468578	0.291886	0.75223	0.00169593
2020 Kano	0.51705	0.332048	0.805127	0.00350869
2020 Kim N	0.526153	0.337394	0.820514	0.00461769
2020 Kim Y	0.490539	0.305008	0.788925	0.00330455
2020 Minami	0.504218	0.337473	0.753351	0.000830357
2020 Takada	0.501381	0.310514	0.809571	0.00474121
2020 Tsukagoshi	0.549372	0.361327	0.835279	0.00507991
2020 Young	0.46794	0.292443	0.748754	0.00154343
2021 Nishioka	0.49172	0.302045	0.800505	0.00430548
All studies included	0.521702	0.340174	0.800098	0.0028626
Abbreviations: OR, odds ratio; CI, confidence interval
A random effect model was used.

## Sheet: sup Table 6
Table S6. Odds ratios for objective response rate according to diagnostic measures for sarcopenia
				95% CI
	No. of studies	No. of patients	OR	lower limit	upper limit	p-value for OR	Q-value	p-value (heterogeneity)	I2 (%)
Fixed effect model
PMI	5	333	0.769619	0.433675	1.3658	0.370914	9.79948	0.0439443	59.1815
Psoas density	1	44	0.175	0.031711	0.965752	0.0455057	3.47183e-15	1	0
Psoas muscle decrease	1	38	0.0325581	0.0016934	0.625978	0.0231754	3.56568e-14	1	0
SMD	4	353	0.726921	0.505153	1.04605	0.0858832	10.3543	0.0157823	71.0266
SMG	1	287	0.9	0.357624	2.26495	0.822951	0	1	0
SMI	7	923	0.791292	0.579507	1.08048	0.140769	33.9222	0.012877	46.9374
Random effect model
PMI	5	333	0.559241	0.152903	2.04543	0.379731
Psoas density	1	44	0.175	0.031711	0.965752	0.0455057
Psoas muscle decrease	1	38	0.0325581	0.0016934	0.625978	0.0231754
SMD	4	353	0.510966	0.22406	1.16525	0.110408
SMG	1	287	0.9	0.357624	2.26495	0.822951
SMI	7	923	0.781878	0.561756	1.08825	0.144673
Abbreviations: OR, odds ratio; CI, confidence interval; PMI, Psoas muscle index; SMD, skeletal muscle density; SMG, skeltal muscle gauge; SMI, skeletal muscle index.

## Sheet: sup Table 7
Table S7. Sensitivity analysis for disease control rate
		95% CI
Study excluded	OR	lower limit	upper limit	p-value
2015 Sabel	0.473202	0.313076	0.715226	0.000384916
2019 Nishioka	0.469845	0.307715	0.717398	0.000468703
2019 Shiroyama	0.458346	0.294355	0.7137	0.000554812
2020 Kim N	0.41265	0.267594	0.636337	6.19001e-05
2020 Kim Y	0.432992	0.265034	0.707388	0.000831127
2020 Chu	0.456697	0.289437	0.720613	0.000757114
2020 Minami	0.395909	0.278835	0.562139	2.21462e-07
2020 Roch	0.435453	0.275872	0.687344	0.000357187
2020 Takada	0.459261	0.287709	0.733104	0.00110976
2020 Tsukagoshi	0.462033	0.310501	0.687517	0.000140332
All studies included	0.445605	0.296973	0.668628	9.4554e-05
Abbreviations: OR, odds ratio; CI, confidence interval
A random effect model was used.

## Sheet: sup Table 8
Table S8. Odds ratios for disease control rate according to diagnostic measures for sarcopenia
				95% CI
	No. of studies	No. of patients	OR	lower limit	upper limit	p-value for OR	Q-value	p-value (heterogeneity)	I2 (%)
Fixed effect model
PMI	3	146	0.692667	0.310542	1.545	0.369646	6.79516	0.0334542	70.5673
Psoa major decrease	1	38	0.21875	0.0543053	0.881159	0.032522	8.91821e-15	1	0
Psoas density	1	44	0.185185	0.0421458	0.813688	0.0255513	1.03932e-14	1	0
SMD	1	97	0.346667	0.125358	0.958677	0.0412231	0	1	0
SMI	4	494	0.514272	0.336973	0.784856	0.00204845	1.87984	0.597716	0
SMI decrease	1	142	0.371563	0.112731	1.22468	0.103757	0	1	0
Random effect model
PMI	3	146	0.471892	0.0885401	2.51505	0.37904
Psoa major decrease	1	38	0.21875	0.0543053	0.881159	0.032522
Psoas density	1	44	0.185185	0.0421458	0.813688	0.0255513
SMD	1	97	0.346667	0.125358	0.958677	0.0412231
SMI	4	494	0.514272	0.336973	0.784856	0.00204845
SMI decrease	1	142	0.371563	0.112731	1.22468	0.103757
Abbreviations: OR, odds ratio; CI, confidence interval; PMI, Psoas muscle index; SMD, skeletal muscle density; SMG, skeltal muscle gauge; SMI, skeletal muscle index.

## Sheet: sup Table 9
Table S9. Skeletal muscle change after treatment initiation
Year of publication	First author	Country	No. of patients	Site	Treatment	timing of assessment	Measures of assessment	Body compsition value		Change in parameters
								Baseline	After treatment
2020	Patrinely	USA	907	Melanoma NSCLC RCC	Atezolizumab Avelumab Durvalumab Ipilimumab+Nivolumab Nivolumab Pembrolizumab	At least 12 months after treatment initiation	SMG	Mean 1653.9	Mean 1671
							SMI	Mean 47.1	Mean 47.7
2017	Daly	Ireland	84	Melanoma	Ipilimumab	After 4cyceles of treatment	Skeletal muscle area at L3	Mean 151.3	Mean 144.2	-0.033
							SMD	Mean 40.5	Mean 38.8	-0.03
2020	Crombe	France	117	Metastatic solid cancers	anti-PD1 anti-PDL1 anti-PDL1/CTLA4	2 months ± 28days after treatment initiation	PMI	Median 2.12		-0.30/100days
							SMI	Median 53.4		-1.65/100days
2020	Kim N	Korea	102	HCC	Nivolumab	1 months after treatment initiaion	SMI	Median 48.8	Median 45.85
2020	Roch	France	142	NSCLC	Nivolumab Pemblolizumab	8 weeks after treatment initiation	SMI			SMI decrease <5% 65.49% of the patients SMI decrease >5% 34.51% of the patients
2020	Shimizu	Japan	27	Urothelial carcinoma	Pembrolizumab	1 month from baseline	PMI	Median 5.83		-0.042
							SMI			-0.047
2021	Loosen	Germany	88	NSCLC, melanoma, urothelial cancer, GI cancer, head and neck cancer, others	Nivolumab, Pembrolizumab, Nivolumab+Ipilimumab, others	3 months after treatment initiation	SMD	Median 34.55	Median 35.4
							SMI	Median 76.79	Median 74.02
Abbreviations: GI, gastrointestinal; HCC, hepatocellular carcinoma; NSCLC, non-small cell lung cancer; PMI, Psoas muscle index; RCC, renal cell cancer; SMD, skeletal muscle density; SMG, skeltal muscle gauge; SMI, skeletal muscle index.
